# Supplementary material for: Warning SINEs: Alu elements, evolution of the human brain, and the spectrum of neurological disease
Source: Chromosome Res. 2018 Feb 19;26(1):93–111. doi: 10.1007/s10577-018-9573-4 (PMC5857278; doi:10.1007/s10577-018-9573-4)
Supplement: Supplementary file 1 — (XLSX 31 kb). [file 10577_2018_9573_MOESM1_ESM.xlsx]

## Sheet: Table S1
	Supplemental Table 1. Nuclear-encoded mitochondrial genes (sensu Calvo et al. 2015 and Johnson et al. 2017) with A-to-I editing operating on Alu elements within putative coding regions. RNA editing events extracted from the REDIportal database (Picardi et al. 2016). Genes in bold identify A-to-I editing events resulting in nonsynonymous amino acid changes. Asterisks identify genes implicated in n…
	Gene ID	Gene Name
	ACAD10*	Acyl-CoA dehydrogenase family member 10
	ACSM3*	Acyl-coenzyme A synthetase ACSM3, mitochondrial
	ACYP2*	Acylphosphatase-2
	ADSL*	Adenylosuccinate lyase
	ANKRD26	Ankyrin repeat domain 26
	ATAD3B*	ATPase family AAA domain-containing protein 3B
	BAX*	Apoptosis regulator BAX
	BPHL	Valacyclovir hydrolase
	C14orf2	6.8 kDa mitochondrial proteolipid
	C15orf40	UPF0235 protein C15orf40
	C7orf10	Succinate--hydroxymethylglutarate CoA-transferase
	CASP2*	Caspase 2
	CMC2	Calcium-binding mitochondrial carrier protein Aralar2
	COQ2*	4-hydroxybenzoate polyprenyltransferase, mitochondrial
	CXorf23	Chromosome X open reading frame 23
	DCN*	Decorin
	DFFB*	DNA fragmentation factor subunit beta
	DPM1*	Dolichyl-phosphate mannosyltransferase subunit 1, catalytic
	FBXO18*	F-box DNA helicase 1
	FTSJ2	FtsJ RNA methyltransferase homolog 2
	GLOD4	Glyoxalase domain-containing protein 4
	HIF3A	Hypoxia-inducible factor 3-alpha
	HSD17B4*	Peroxisomal multifunctional enzyme type 2
	ISCA1	Iron-sulfur cluster assembly 1 homolog, mitochondrial
	LYRM4*	LYR motif-containing protein 4
	MCU*	Calcium uniporter protein, mitochondrial
	MCUR1	Mitochondrial calcium uniporter regulator 1
	METTL5	Methyltransferase-like protein 5
	MPST*	3-mercaptopyruvate sulfurtransferase
	MRPL10*	39S ribosomal protein L10, mitochondrial
	MRPS25	28S ribosomal protein S25, mitochondrial
	MTHFD1L*	Monofunctional C1-tetrahydrofolate synthase, mitochondrial
	MTO1*	Protein MTO1 homolog, mitochondrial
	NDUFA11*	NADH dehydrogenase [ubiquinone] 1 alpha subcomplex subunit 11
	NDUFA3	NADH dehydrogenase [ubiquinone] 1 alpha subcomplex subunit 3
	NFS1	Cysteine desulfurase, mitochondrial
	PACRG*	Parkin coregulated gene protein
	PAM16*	Mitochondrial import inner membrane translocase subunit TIM16
	PCCB*	Propionyl-CoA carboxylase beta chain, mitochondrial
	PDHA1*	Pyruvate dehydrogenase E1 component subunit alpha, somatic form, mitochondrial
	PDLIM5*	PDZ and LIM domain protein 5
	PUS1*	tRNA pseudouridine synthase A, mitochondrial
	RPL23	60S ribosomal protein L23
	RPL15	60S ribosomal protein L15
	RPS15A	40S ribosomal protein S15a
	SARDH*	Sarcosine dehydrogenase, mitochondrial
	SDHAF2*	Succinate dehydrogenase assembly factor 2, mitochondrial
	SDHD*	Succinate dehydrogenase [ubiquinone] cytochrome b small subunit, mitochondrial
	SLC30A6*	Zinc transporter 6
	TKT*	Discoidin domain-containing receptor 2
	TRMT2B	tRNA (uracil(54)-C(5))-methyltransferase homolog
	TSFM*	Elongation factor Ts, mitochondrial
	TXNRD1*	Thioredoxin reductase 1, cytoplasmic
	VDAC2*	Voltage-dependent anion-selective channel protein 2
	VPS53	Vacuolar protein sorting-associated protein 53 homolog
	XPNPEP3*	Probable Xaa-Pro aminopeptidase 3
	ZNF211	Zinc finger protein 211

## Sheet: Table S2
	Supplemental Table 2. Nuclear-encoded mitochondrial genes identified with enhanced Alu A-to-I editing and/or exonized Alu A-to-I editing (data from Sakurai et al. 2014). Disease data from the DisGeNET database (Pinero et al. 2016) and NCBI.
	Mitonuclear Gene	Associated neurological disorder or disease with neurological symptoms
	ABAT	Seizures; autistic disorder; lethargy; gamma aminobutyric acid transaminase deficiency
	ACACA	Myopathy; muscle hypotonia
	ACACB	Alzheimer's disease; Tobacco Use Disorder
	ACAD10	Tobacco Use Disorder
	ACO2	Infantile cerebellar-retinal degeneration; optic atrophy; cerebellum atrophy; epilepsy
	ACOX1	Peroxisomal acyl-CoA oxidase deficiency; progressive mental retardation
	ACSL6	Schizophrenia; schizoaffective disorder; psychotic disorders
	ACSM3	Tobacco Use Disorder
	ACYP2	Hearing loss, cerebral hemorrhage, brain neoplasms
	ADSL	Adenylosuccinate lyase deficiency; Autistic disorder; intellectual disabilities
	AK3	Parkinson's disease
	AK4	ALS; neurodegenerative disorders
	AKAP10	Bipolar disorder
	ALDH6A1	Methylmalonate semialdehyde dehydrogenase deficiency; developmental delay
	ALDH7A1	Epilepsy; speech disorders; cognitive delay
	ATAD3B	Oligodendroglioma
	ATP5A1	Alzheimer's disease; encephalopathies; combined oxidative phosphorylation deficiency 22
	ATP5G2	Alzheimer's disease
	ATR	Seckel syndrome; intellectual disability; mental retardation
	ATXN2	ALS; spinocerebellar ataxia type 2; neurodegenerative disorders; dementia; olivopontocerebellar atrophies
	AUH	3-Methylglutaconic Aciduria, delayed speech, mental impairment
	BAX	Alzheimer's disease
	BCL2	Alzheimer's disease; retinal degeneration
	C14orf159	Depression
	CABC1	Cerebellar ataxia and seizures
	CASP2	Intellectual disability
	CLIC4	Tobacco Use Disorder; degenerative polyarthritis
	CLYBL	Neuroblastoma
	COA1	CHARGE Syndrome
	COASY	Neurodegeneration with brain iron accumulation 6
	COQ2	Coenzyme Q10 Deficiency, primary, 1; cerebellar ataxia; mental deficiency; atrophy of cerebellum
	COQ5	Intellectual disability
	COX15	Leigh syndrome; cardioencephalomyopathy
	COX7A2	Parkinson's disease
	COX7B	Linear skin defects with multiple congenital anomalies 2; microcephaly, intellectual disability
	CPT1A	Carnitine palmitoyltransferase I; fatty acid buildup in liver, heart, brain
	CYCS	Alzheimer's disease; brain ischemia
	DAB1	Autistic disorder; Alzheimer's disease; impaired cognition
	DCN	Corneal dystrophy; vision loss; muscular dystrophy
	DFFB	Epilepsy; neuroblastoma
	DHTKD1	Charcot-Marie-Tooth disease; attention deficit hyperactivity disorder; language delay; cognitive delay
	DNA2	Progressive external opthalmoplegia
	DNAJC11	Neuroblastoma; central neuroblastoma
	DNM1L	Optic atrophy; encephalopathy lethal; absent reflex
	DPM1	CONGENITAL DISORDER OF GLYCOSYLATION
	FARS2	Combined oxidative phosphorylation deficiency 14; epilepsy; mental and motor retardation
	FBXO18	Ataxia Telangiectasia
	FDPS	Alzheimer's disease
	FHIT	Schizophrenia; substance-related disorders
	GBF1	Tobacco Use Disorder
	GLDC	Nonketotic Hyperglycinemia; intellectual disability
	GLS2	Schizophrenia; dementia
	GLUD1	Congenital hyperinsulinism; mental deficiency
	GOT2	Schizophrenia
	GPI	Glucose phosphate isomerase deficiency; intellectual disability
	GSR	Parkinsonian disorders; ALS; Neurodegenerative disorders
	HADHA	Abetalipoproteinemia; neuropathy
	HADHB	Abetalipoproteinemia; neuropathy; myalgia; global developmental delay
	HK1	Schizophrenia; neuropathy; difficulty walking
	HSD17B4	Bifunctional peroxisomal enzyme deficiency; West syndrome
	HSDL2	Glioblastomoa; glioma; cleft palate
	IDE	Alzheimer's disease; schizophrenia; Parkinson's disease; dementia
	IMMP2L	Autistic disorder; mental disorders; attention deficit hyperactivity disorder; Gilles de la Tourette syndrome
	KIAA0391	Coronary artery disease
	KIF1B	Charcot-Marie-Tooth Disease, Axonal, Type 2a1; multiple sclerosis
	L2HGDH	Combined D-2- and L-2-hydroxyglutaric aciduria, intellectual disability; epilepsy; brain neoplasms
	LACE1	Bipolar disorder
	LYRM4	Schizophrenia; neuroblastoma; Freidreich ataxia 1
	LYRM7	Mitochondrial complex III deficiency; brain diseases; encephalopathies
	MADD	Alzheimer's disease; Transient ischemic attack; central neuroblastoma
	MCCC1	Parkinson's disease; 3-methylcrotonyl-CoA carboxylase deficiency
	MCU	Excitotoxic disorders
	MECR	Schizophrenia; dystonia, childhood-onset, with optic atrophy and basal ganglia abnormalities
	MICU1	Movement disorders; myopathy; learning disorders
	MPST	Anxiety; abnormal behavior
	MRPL10	Tobacco Use Disorder
	MSRA	Schizophrenia; substance abuse disorders
	MTHFD1L	Neural tube defects; Down syndrome; Alzheimer's disease; depression
	MTO1	Combined oxidative phosphorylation D10; sensorineural hearing loss; mental impairment
	NDUFA11	Mitochondrial complex I deficiency
	NDUFA4	Leigh syndrome
	NDUFAF6	Leigh syndrome; Mitochondrial complex I deficiency
	NDUFB1	Microphthalmia with linear skin defects syndrome
	NDUFB7	Wilson's disease
	NDUFS1	Leigh syndrome; Schizophrenia; Mitochondrial complex I deficiency; epilepsy
	NDUFV1	Mitochondrial complex I deficiency; Leigh syndrome
	NDUFV2	Mitochondrial complex I deficiency; Leigh syndrome
	NDUFV3	Bipolar disorder
	NFU1	Multiple mitochondrial dysfunctions syndrome 1; global developmental delay; cognitive delay
	NLK	Tobacco Use Disorder
	NUBPL	Mitochondrial complex I deficiency; mitochondrial encephalopathy
	OAT	Gyrate atrophy; blindness
	OGDH	Parkinson's disease; familial Alzheimer's disease; Leigh syndrome
	OPA3	Optic atrophy and cataract; disorder of optic nerve
	OSBPL1A	Neuroblastoma; central neuroblastoma
	PACRG	Parkinson's disease
	PAICS	Schizophrenia
	PAM16	Chondrodysplasia, Megarbane-Dagher-Melki type
	PANK2	Hallervorden-Spatz Syndrome; neurodegeneration with brain iron accumulation; schizophrenia; dystonia
	PARL	Schizophrenia; Parkinson’s disease
	PCCA	Propionic acidemia
	PCCB	propionic acidemia; developmental delay
	PDHA1	Seizures; epilepsy; Leigh syndrome
	PDLIM5	Bipolar disorder; schizophrenia; major depressive disorder
	PDSS2	Coenzyme Q10 deficiency, primary, 1 and 3; Parkinson's disease
	PI4KA	Schizophrenia; polymicrogyria, perisylvian, with cerebellar hypoplasia and arthrogryposis
	PNPT1	Combined oxidative phosphorylation deficiency13; deafness; multiple sclerosis
	POR	Antley-Bixler Syndrome; craniosynostosis; protruding eyes
	PRODH	Schizophrenia; hyperprolinemia; psychiatric disorders; nervous system disorder
	PUS1	Mitochondrial myopathies
	PYCR2	Leukodystrophy, hypomyelinating, 10; progressive microcephaly; cognitive delay
	RARS2	Pontoneocerebellar hypoplasia; cerebral atrophy; seizures; epilepsy
	RHOT1	ALS; Parkinson's disease; central neuroblastoma; Tobacco Use Disorder
	SARDH	Paraganglioma, spina bifida
	SCP2	Leukoencephalopathies; dystonia; head tremor
	SDHAF2	Paragangliomas 2; tympanic nerve tumors
	SDHD	Paraganglioma; pheochromocytoma; mitochondrial complex II deficiency
	SHMT1	Schizophrenia, nervous system disorders
	SLC25A12	Hypomyelination, Global Cerebral; Autistic disorder; seizures; schizophrenia
	SLC25A16	Medulloblastoma; Tobacco Use Disorder
	SLC25A42	Mitochondrial myopathies
	SLC30A6	Alzheimer's disease; presenile dementia; ALS; spastic paraplegia
	SND1	Autistic disorder; glioma
	SOD2	Schizophrenia; Parkinson's disease
	SPG7	Spastic paraplegia; atrophy of cerebellum; optic atrophy
	SPTLC2	Neuropathy; hereditary sensory and autonomic type 1
	TKT	Wernicke-Korsakoff Syndrome; Wernicke encephalopathy; Schizophrenia; Multiple Sclerosis
	TOMM40	Alzheimer's disease, Parkinson's disease; impaired cognition; psychotic disorders
	TRAP1	Parkinson's disease
	TSFM	Combined Oxidative Phosphorylation Deficiency 3; encephalopathies; cognitive delay
	TXNRD1	Epilepsy; ALS
	UQCRH	Parkinson's disease
	VDAC2	Epilepsy
	XPNPEP3	Ciliopathies
